# Supplementary material for: An activity-specificity trade-off encoded in human transcription factors
Source: Nat Cell Biol. 2024 Jul 5;26(8):1309–21. doi: 10.1038/s41556-024-01411-0 (PMC11321997; doi:10.1038/s41556-024-01411-0)
Supplement: Supplementary file 21 — Statistical source data workbook for all main and Extended Data Figs. [file 41556_2024_1411_MOESM21_ESM.xlsx]

## Sheet: Fig. 1h
	Sample
	HOXC4 WT
[] uM	rep1					rep2
0	0	0	0	0	0	0	0	0	0	0
0.01	0	0	0	0	0	0	0	0	0	0
0.1	0	0	0	0	0	0	0	0	0	0
0.5	0.915934	0.764534	0.766983	0.750229	0.590164	0.899293	0.328292	0.60334	0.78627	0.508343
0.75	0.95366	0.815613	0.859594	0.900625	0.942205	0.862121	0.947157	0.883637	0.853115	0.896514
1.25	0.951324	0.933931	0.95283	0.923276	0.927799	0.892246	0.86561	0.903113	0.895706	0.870181
2.5	0.988931	0.959923	0.965978	0.988391	0.957563	0.878677	0.968244	0.93069	0.878108	0.953716
5	0.992116	0.96988	0.971977	0.975731	0.949134	0.972413	0.990419	0.983355	0.982589	0.987397
10	0.85004	0.938352	0.945555	0.934421	0.939521	0.916764	0.788386	0.948022	0.901241	0.927799
	HOXC4 Arolite
[] uM	rep1					rep2
0	0	0	0	0	0	0	0	0	0	0
0.01	0	0	0	0	0	0	0	0	0	0
0.1	0	0	0	0	0	0	0	0	0	0
0.5	0	0	0	0	0	0	0	0	0	0
0.75	0	0	0	0	0	0	0	0	0	0
1.25	0	0	0	0	0	0.13913	0	0	0	0
2.5	0.828909	0.855807	0.882247	0.97109	0.79057	0.638767	0.934832	0.899186	0.952417	0.810464
5	0.701681	0.778368	0.543396	0.44088	0.461798	0.537467	0.360046	0.569251	0.313644	0.531356
10	0.136106	0.298377	0.140601	0.446409	0.268111	0.161948	0.364348	0.144273	0.431181	0.310522

## Sheet: Fig. 1i
	Sample
	empty	Wild type	AroLITE S
rep1	1.08388	5.47158	0.724748
	0.980637	6.13463	0.703488
	0.935488	5.66247	0.805752
rep2	1.00627	6.21372	0.917843
	1.07259	6.3656	1.02525
	1.03245	7.61353	1.22308
rep3	1.09161	5.6803	0.945272
	1.10138	5.62714	0.95581
	1.19722	5.6491	0.969285

## Sheet: Fig. 2a
	Sample
	empty	Wild type	AroLITE A	AroPLUS	AroPLUS LITE	AroPLUS patched	AroPLUS patched LITE	AroPERFECT
rep1	1	1.34558	0.943886	1.82301	1.25117	0.831877	1.10491	6.10834
	0.957651	1.28559	1.00782	1.82417	1.23344	0.772999	1.16519	6.39764
rep2	1	1.56349	1.02074	2.597	1.37087	0.921818	1.22476	6.80639
	0.957983	1.38126	1.06121	2.51323	1.42474	0.886364	1.41249	6.4254
rep3	1	1.47664	0.862875	2.81111	1.95767	1.01369	1.59171	7.22426
	0.93566	1.55174	0.904762	2.73302	1.95767	1.01088	1.69072	7.29583

## Sheet: Fig. 2c
	HOXD4 WT
[] uM	rep1					rep2
0	0	0	0	0	0	0	0	0	0	0
0.01	0	0	0	0	0	0	0	0	0	0
0.1	0	0	0	0	0	0	0	0	0	0
0.5	0.872093	0.79668	0.746738	0.757576	0.713092	0.711172	0.944327	0.9	0.959895	0.947789
0.75	0.99092	0.865666	0.989645	0.909068	0.990844	0.967385	0.988121	0.993965	0.964222	0.964444
1.25	0.979145	0.938042	0.891191	0.952513	0.986065	0.947155	0.909236	0.958712	0.928512	0.940521
2.5	0.910472	0.983774	0.980265	0.977457	0.970042	0.972934	0.879777	0.949725	0.979501
5	0.959519	0.975934	0.967655	0.98059	0.977677	0.979972	0.974101	0.985476	0.98218	0.977079
10	0.974863	0.960544	0.850542	0.968923	0.956329	0.659689	0.960335	0.8741	0.842255	0.902696
	HOXD4 Arolite
[] uM	rep1					rep2
0	0	0	0	0	0	0	0	0	0	0
0.01	0	0	0	0	0	0	0	0	0	0
0.1	0	0	0	0	0	0	0	0	0	0
0.5	0	0	0	0	0	0	0	0	0	0
0.75	0	0	0	0	0	0	0	0	0	0
1.25	0.970657	0.987547	0.762346	0.934103	0.72851	0.581651	0.424841	0.846979	0.829311	0.758152
2.5	0.907133	0.91015	0.852905	0.945821	0.933333	0.873154	0.714521	0.819986	0.845615	0.859337
5	0.76264	0.929822	0.90748	0.988992	0.957189	0.886064	0.874168	0.893835	0.825772	0.819771
10	0.757715	0.53015	0.657094	0.677225	0.625685	0.369298	0.459098	0.644153	0.498096	0.723284
	HOXD4 AroPlus
[] uM	rep1					rep2
0	0	0	0	0	0	0	0	0	0	0
0.01	0	0	0	0	0	0	0	0	0	0
0.1	0.945205	0.704013	0.945889	0.853515		0.968604	0.563776	0.782915	0.932584	0.924132
0.5	0.898974	0.905362	0.878272	0.874483	0.942368	0.936782	0.811546	0.944932	0.911126	0.916121
0.75	0.912302	0.979375	0.963076	0.979616	0.955666	0.930687	0.951874	0.986774	0.980777	0.948168
1.25	0.926875	0.967743	0.954451	0.988639	0.975094	0.921311	0.918349	0.949959	0.889758	0.985056
2.5	0.982342	0.965059	0.97493	0.916657	0.980692	0.872133	0.966647	0.966408	0.976362	0.961585
5	0.973533	0.973134	0.978584	0.876963	0.973935	0.920734	0.941805	0.790925	0.985549	0.972327
10	0.747409	0.566198	0.76749	0.566409	0.625828	0.656089	0.584467	0.649594	0.529102	0.62809
	HOXD4 AroPlus lite
[] uM	rep1					rep2
0	0	0	0	0	0	0	0	0	0	0
0.01	0	0	0	0	0	0	0	0	0	0
0.1	0	0	0	0	0	0	0	0	0	0
0.5	0	0	0	0	0	0	0	0	0	0
0.75	0.6952	0.302276	0.779872	0.223972	0.504617	0.592998	0.765408	0.904354	0.288633	0.783532
1.25	0.880437	0.919358	0.737306	0.795918	0.80056	0.963251	0.739781	0.927897	0.71435	0.896338
2.5	0.977898	0.980763	0.983316	0.918627	0.937243	0.947897	0.901089	0.995989	0.912469	0.964174
5	0.923444	0.9848	0.871057	0.953987	0.945906	0.958532	0.895922	0.913391	0.984983	0.940341
10	0.976172	0.964273	0.953928	0.950119	0.977633	0.940919	0.956015	0.940242	0.942306	0.941388
	HOXD4 AroPlus patched
[] uM	rep1					rep2
0	0	0	0	0	0	0	0	0	0	0
0.01	0	0	0	0	0	0	0	0	0	0
0.1	0	0	0	0	0	0	0	0	0	0
0.5	0	0	0	0	0	0	0	0	0	0
0.75	0.930142	0.865046	0.966422	0.934489	0.948196	0.894099	0.932412	0.961027	0.958285	0.892924
1.25	0.896387	0.95293	0.934774	0.904467	0.960082	0.825889	0.904762	0.97145	0.843928	0.976846
2.5	0.97686	0.920399	0.896364	0.958401	0.974919	0.825843	0.983566	0.970172	0.991951	0.844986
5	0.983822	0.98269	0.982471	0.974383	0.984743	0.98405	0.975067	0.979454	0.970433	0.975896
10	0.935471	0.926951	0.929374	0.913325	0.885027	0.901395	0.907079	0.927821	0.905596	0.721931
	HOXD4 AroPlus patched Lite
[] uM	rep1					rep2
0	0	0	0	0	0	0	0	0	0	0
0.01	0	0	0	0	0	0	0	0	0	0
0.1	0	0	0	0	0	0	0	0	0	0
0.5	0	0	0	0	0	0	0	0	0	0
0.75	0.379202	0.429587	0.788863	0.828212	0.953079	0.633772	0.927044	0.92308	0.983954	0.996355
1.25	0.411429	0.83218	0.867807	0.682927	0.582673	0.949265	0.70682	0.933847	0.934944	0.906645
2.5	0.983684	0.945129	0.907681	0.977559	0.987494	0.966994	0.983833	0.969994	0.955378	0.960968
5	0.972461	0.937066	0.955943	0.983818	0.989794	0.99259	0.995774	0.984773	0.983971	0.984297
10	0.984039	0.98365	0.92644	0.978931	0.920761	0.981678	0.968143	0.985098	0.983445	0.977315
	HOXD4 Aroperfect
[] uM	rep1					rep2
0	0	0	0	0	0	0	0	0	0	0
0.01	0	0	0	0	0	0	0	0	0	0
0.1	0	0	0	0	0	0	0	0	0	0
0.5	0.0495356	0	0	0	0	0	0	0	0	0
0.75	0.884191	0.854271	0.469444	0.859508	0.920985	0.912525	0.98	0.365011	0.97379	0.985854
1.25	0.957678	0.969854	0.950865	0.866018	0.97379	0.987448	0.985854	0.791506	0.841603	0.996825
2.5	0.987133	0.737305	0.933975	0.92044	0.894488	0.794964	0.895245	0.868875	0.949397	0.956463
5	0.879711	0.938059	0.965239	0.93978	0.96827	0.991402	0.861176	0.96731	0.886046	0.935939
10	0.926199	0.90236	0.930591	0.892809	0.890905	0.697921	0.910429	0.905137	0.755581	0.876459

## Sheet: Fig. 2d
	HOXD4 WT
Time (s)	rep1										rep2
0	100	100	100	100	100	100	100	100	100	100	100	100	100	100	100	100	100	100	100	100
2	21.4	22.1486	19.4254	23.5105	23.5105	23.8167	20.7589	20.7559	26.845	45.6848	32.0467	25.9567	30.5269	23.1697	28.1573	21.171	20.1071	21.6634	22.5454	19.7766
4	24.1867	24.0761	22.205	25.7124	25.7124	25.4696	21.8877	23.2441	29.3211	49.4317	33.8188	28.7128	32.5063	25.3216	30.2953	23.9337	22.6256	23.2397	25.2188	22.0313
6	24.3727	24.2021	23.1626	25.8851	25.8851	27.6484	22.5463	23.2756	30.6204	50.0374	34.1345	29.7031	33.008	26.1465	31.0829	23.6639	23.2403	23.9775	25.5973	22.2544
8	24.9613	25.498	23.7494	26.7703	26.7703	27.9862	22.9853	23.937	30.6447	51.5897	34.6686	30.3987	31.6141	27.1119	30.2389	25.5256	23.5378	24.5809	26.0704	23.0358
10	24.3422	25.6559	24.5521	27.8064	27.8064	27.8738	23.7065	23.6535	30.8901	51.3242	34.4261	29.2215	32.4507	27.2727	30.9141	25.5553	24.0133	24.7823	26.4963	23.9063
12	25.0231	25.9087	25.2932	27.6772	27.6772	28.2867	23.5183	24.2835	31.2331	53.6333	35.591	30.613	32.6737	27.5744	31.9552	26.2463	24.6878	25.2181	26.6385	23.6386
14	24.8371	25.9717	25.5403	28.4759	28.4759	29.1137	24.3336	23.9055	31.6252	53.0276	34.9357	31.362	32.1158	26.9309	31.5611	26.3364	25.6196	25.587	26.9932	24.4196
16	24.9613	25.7819	26.0038	29.2532	29.2532	29.7521	24.4904	24.6929	32.3852	53.9742	35.8581	31.5494	31.5028	27.7757	31.9829	26.9669	25.8181	25.8215	26.946	24.5091
18	24.4345	26.7301	26.8377	29.0805	29.0805	29.2261	24.2396	24.3465	31.9197	52.801	34.8144	31.1482	31.9484	27.8963	31.8987	27.117	25.1637	26.0228	27.7031	25.0449
20	23.6918	27.109	27.3317	29.8574	29.8574	30.992	23.926	24.8819	31.8458	53.4822	34.62	31.8172	30.8612	27.474	32.7987	27.4177	25.3421	26.291	27.6081	25.0224
22	23.7224	27.7094	27.1774	29.5555	29.5555	29.8651	24.3964	25.2913	32.1403	52.9139	34.8385	31.4959	30.5544	28.6204	32.574	27.5677	25.719	26.6262	28.034	25.5802
24	23.7224	27.2669	27.8258	29.6416	29.6416	31.1423	24.6159	25.8268	30.8653	53.8606	34.863	31.5764	30.9449	29.3845	33.1645	28.6786	26.3734	27.1633	28.4125	24.7768
26	24.5275	28.5627	27.5171	30.2893	30.2893	30.9542	23.9887	25.4173	30.5223	54.0116	34.2071	31.9241	30.6106	29.3242	33.6709	28.108	26.9881	27.6998	28.1289	25.8038
28	24.4657	27.9622	27.9801	31.0449	31.0449	31.4428	25.1176	25.4803	30.9144	53.7851	35.1541	33.2352	30.4432	29.0225	34.0927	29.0392	26.3534	27.6323	29.0986	25.8704
30	23.6606	28.5939	29.4007	31.4551	31.4551	30.766	25.2744	24.8819	31.9688	53.3304	34.5474	33.1283	30.2201	29.7866	34.4867	29.2195	26.9881	27.6998	29.4771	25.9154
32	23.5364	27.9622	29.6172	31.8005	31.8005	31.8557	25.1176	25.5748	30.3017	53.2168	34.0133	33.1283	31.809	29.1229	34.8803	28.6786	26.9484	28.1018	28.4598	26.4957
34	23.6606	28.7837	28.845	32.6426	32.6426	32.119	25.2117	25.2283	30.2035	54.5799	33.7702	32.7536	31.1399	30.1689	34.4303	28.7089	27.0474	27.7667	28.8622	26.7633
36	23.5676	28.4678	29.71	32.2541	32.2541	31.8185	25.2744	25.1339	30.4241	54.2389	33.8434	34.0916	30.4988	30.2693	35.8085	29.2794	28.0983	28.739	29.4771	26.183
38	23.5058	28.6888	29.5245	31.887	31.887	33.5086	25.8702	25.2598	29.0266	54.2389	34.9843	33.9577	31.0842	30.1086	35.0209	29.009	27.7812	28.6052	29.2642	26.5402
40	24.2492	28.4678	29.8021	32.2755	32.2755	34.1097	24.4591	24.9134	29.1739	54.2389	35.0083	33.2887	31.1123	30.2292	35.8085	30.0303	28.2174	29.2424	29.4537	26.5402
42	24.3727	29.3523	30.2656	33.2472	33.2472	33.133	24.8354	24.6299	28.8309	54.3144	34.2557	34.1716	30.5269	30.9736	35.6397	30.2403	27.8802	28.6721	29.288	27.3216
44	23.6294	29.2574	29.6172	33.5926	33.5926	33.9222	24.6159	24.6614	28.0461	54.2008	33.6004	33.8508	30.9174	31.0537	35.6397	30.21	28.1577	28.4039	30.3054	27.2766
46	23.5364	29.6369	29.6789	33.8949	33.8949	33.734	24.9294	24.378	28.1933	52.7629	34.1105	34.3325	30.2201	31.074	36.1743	30.8108	28.614	28.9403	29.7373	26.9864
48	24.0014	29.2574	29.5861	34.888	34.888	34.2227	24.8354	24.2835	27.1637	52.9139	33.0908	33.9847	30.5544	31.4963	36.6807	30.1501	28.2768	29.0748	30.589	27.3886
50	23.351	29.8579	30.2656	34.3912	34.3912	34.748	25.1489	24.7874	26.6244	52.9902	33.5518	34.359	31.1399	31.295	36.5961	29.9401	28.2968	28.9403	30.3054	27.991
52	23.6918	29.7948	30.3583	34.6287	34.6287	34.5605	24.7413	24.8189	26.0111	52.4982	34.0133	34.3055	30.0808	32.2604	37.0465	31.6216	29.1096	29.4437	30.7312	28.1921
54	23.351	29.3523	30.7286	35.0172	35.0172	35.3118	25.1803	24.5354	25.57	53.3686	33.1149	34.3055	31.1399	32.482	37.9465	30.7207	28.3165	30.0133	30.6362	27.5222
56	24.1867	29.6051	31.4392	35.3195	35.3195	35.9128	24.3023	24.4724	24.467	53.5959	33.7702	33.61	29.356	33.3668	38.2277	31.5914	28.6537	30.1478	30.9203	27.6563
58	23.2892	29.7	32.273	35.082	35.082	35.2367	24.7099	24.3465	24.8343	53.2931	33.4791	33.8238	30.1364	32.663	39.1281	31.5914	29.0899	29.6782	31.0148	28.3261
	HOXD4 Aroperfect
Time (s)	rep1										rep2
0	100	100	100	100	100	100	100	100	100	100	100	100	100	100	100	100	100	100	100	100
2	19.6472	24.2587	20.8592	21.952	24.3581	24.3353	26.7209	32.5527	26.9179	24.0443	24.8349	20.3767	22.5031	21.4059	21.5725	23.6341	23.7877	23.9653	24.6999	24.691
4	25.0588	28.954	25.6522	29.8134	35.3229	33.711	33.6047	38.6874	32.2531	31.3093	34.9479	25.1228	31.3423	27.3208	26.118	30.0998	29.8587	30.7533	30.8647	30.0601
6	27.2058	31.5896	28.2975	34.6488	42.2974	36.9386	37.4167	41.9685	35.3615	33.6136	39.2287	27.0049	35.7859	30.0267	29.9555	34.1983	33.4861	33.361	33.6667	32.5325
8	29.0885	32.743	30.8663	38.7125	47.2241	39.5118	40.0074	44.0563	36.7945	36.6497	43.5086	29.7461	38.9395	32.7583	32.2278	36.6572	35.777	35.3059	34.5475	34.1926
10	29.5294	35.2558	33.7425	43.2811	49.1673	42.3029	41.3768	45.6754	38.4921	39.1974	44.0735	31.6694	42.0923	33.3419	33.4206	38.2518	37.3043	37.6652	37.1496	36.1353
12	31.8234	37.8499	35.4677	45.1793	53.3659	45.4863	43.0422	47.8061	39.9029	40.6341	46.9896	32.7329	44.625	35.0394	36.1029	39.7996	40.2444	40.066	38.511	37.5484
14	32.8824	38.4266	36.465	47.1374	63.8796	46.6635	44.6706	49.3394	41.3141	42.5317	48.6831	34.3701	46.8227	37.1881	36.289	39.8455	40.5116	39.4869	39.712	38.3963
16	33.5295	39.6623	38.8801	50.074	55.2045	46.795	46.5581	51.2572	41.8431	44.1043	51.0818	35.2696	48.7817	38.5408	38.3009	41.8034	42.3444	41.1834	40.5921	39.2441
18	34.6767	40.527	40.7211	52.5658	57.8767	48.7139	46.7802	52.5355	44.0476	44.9989	52.1167	36.9473	49.5942	39.9203	40.0898	43.9431	44.139	42.0116	41.8737	40.0564
20	35.5882	40.9801	42.063	53.3074	58.4315	49.2368	47.7424	53.473	44.6428	46.1642	53.1981	38.9934	51.6004	40.61	40.2384	44.3991	45.1699	42.6737	42.5141	41.8582
22	35.9704	41.7219	44.0949	55.8885	60.6174	50.6759	49.2968	54.1117	45.0177	46.6252	54.468	39.8524	53.2254	41.0343	42.0266	45.5827	45.7808	43.9571	43.9151	42.4583
24	36.8528	43.0397	43.5201	59.478	61.4853	50.5013	48.8527	53.1742	45.613	47.899	55.9739	40.6711	54.4191	42.5994	42.474	45.7652	46.4299	44.7431	44.0749	42.6
26	37.4999	42.3393	45.2839	59.7748	61.0342	51.1125	51.7395	54.9641	47.7735	48.4954	57.2903	42.2663	55.6619	42.9443	43.368	47.814	47.8427	44.4947	43.795	43.5183
28	39.1177	43.3691	47.1241	62.0885	61.4853	51.5922	51.2583	56.1145	47.1783	49.146	59.2663	43.0033	56.3309	43.7927	44.0759	46.5387	47.9954	44.2878	45.7566	43.1296
30	39.0591	45.6346	47.7762	63.1563	63.636	50.2835	51.6284	57.9465	47.8175	49.0917	58.655	43.1261	57.4774	43.8727	44.7838	47.2681	48.1481	44.6193	45.4364	43.7297
32	39.6766	45.3458	48.4282	64.1354	63.498	53.6416	51.7024	57.3928	48.589	50.7997	60.5827	44.4765	57.3821	45.862	44.8582	48.1783	49.0645	46.4818	46.5172	45.0019
34	39.7648	45.14	48.4661	66.0042	63.8444	54.1213	51.7395	59.5227	49.7133	50.8808	60.4889	45.0082	58.6721	45.013	46.0135	48.6793	49.6754	45.1984	47.4375	45.5315
36	40.1767	46.1699	49.3862	66.0342	62.4569	55.1249	52.9238	57.5628	50.2423	52.101	60.8186	46.1534	58.958	46.4456	46.4233	48.6793	49.2554	46.0265	47.1979	45.0019
38	39.9118	47.0346	49.1181	67.6655	64.1566	54.0781	52.6647	59.0969	50.8375	52.9956	62.0412	47.0132	60.0093	46.3131	46.7957	49.6353	50.3627	46.5233	48.9587	46.0263
40	39.7648	45.7989	50.4987	68.1698	64.226	55.3427	54.3301	59.0119	51.3226	52.6431	62.4648	47.4221	60.7264	48.488	47.3174	49.0435	49.4464	46.3988	48.8789	45.7436
42	41.2061	46.5408	50.2685	68.6446	64.8161	55.2554	54.1821	60.0772	51.3448	53.9169	63.0761	48.6084	60.583	48.0638	46.9451	48.8618	51.05	47.5992	48.3586	47.0151
44	41.7062	47.076	50.6138	69.7124	66.4814	56.4326	54.4782	60.5451	51.6095	53.6188	64.2522	48.6908	61.8729	48.1962	47.9135	49.8637	51.2791	46.3988	48.999	48.0039
46	42.3528	47.2404	52.7994	69.9499	68.3904	56.2148	55.3664	59.4377	51.984	53.2395	64.9573	49.6727	63.4017	48.8061	48.1747	49.4536	51.3937	47.8891	48.7191	46.768
48	41.7939	47.8171	53.5279	68.8227	70.3679	55.5605	54.5522	60.716	52.1163	54.3237	65.1459	49.8772	62.3504	49.1509	49.3293	50.8198	52.1573	48.2613	48.9587	47.156
50	42.7646	48.3938	54.0648	70.0385	69.1184	55.3427	54.3301	59.9914	52.3149	54.5944	64.8635	50.0816	63.1148	50.5836	49.1056	50.5005	52.1955	48.7581	50.4001	47.7924
52	43.5587	48.2702	54.2943	70.8102	68.2857	55.5173	56.4767	61.8663	54.0344	55.2725	65.4748	50.7362	64.501	50.3449	48.6214	51.0015	52.3482	48.3028	50.6001	49.1699
54	43.3531	48.3117	53.2977	70.2466	67.8347	56.0843	56.5507	62.2921	53.3508	55.5164	66.7447	50.9002	64.8351	49.9469	49.7767	50.7739	51.6228	49.0065	51.5212	47.7924
56	44.2941	49.2585	54.448	71.3144	69.1536	55.6478	57.4759	62.633	54.0566	54.9743	68.062	52.4139	63.5451	49.8675	49.7767	49.6812	52.2719	48.7166	50.3202	49.3814
58	43.4414	49.2179	54.2178	72.0261	68.5636	56.0402	58.0311	61.9513	54.2547	55.2993	68.5795	52.2506	64.6916	50.7691	50.4846	51.73	52.501	48.5097	51.9616	48.6047

## Sheet: Fig. 2e
	Sample
	WT						AroPERFECT
	20	40	60	80	100	120	20	40	60	80	100	120
rep1	0.462402	35.1338	1.44041	2.39561	2.23221	1.73423	2.78377	1.35565	3.28748	3.41681	2.07265	1.54732
rep2	0.161823	24.806	0.9476	4.8512	1.93462	0.898627	2.14878	2.59974	2.01615	2.72135	1.1732	0.901774
rep3	0.551587	19.5054	1.24857	2.88891	1.37345	1.3138	1.5148	2.29215	2.07202	2.73598	1.82292	0.804017

## Sheet: Fig. 2f
	Sample
	empty	Wild type	Wild type (N)	AroPERFECT	WT(N)-FUSNxs	FUSNxs
rep1	1	1.45375	5.81531	6.10834	16.5828	2.02454
	0.961285	1.44894	6.53846	6.39764	17.4396	2.0985
rep2	1	1.43289	5.50349	6.80639	33.8405	3.01154
	0.943875	1.52306	5.69027	6.4254	35.6459	2.89943
rep3	1	2.20357	7.49213	7.22426	33.4713	2.78729
	0.577125	2.33319	7.43704	7.29583	32.8757	2.66341

## Sheet: Fig. 2g
	Sample					Sample
	empty	PATCHY1	PATCHY3	AroPERFECT Ser/Gly		empty	AroPERFECT Ser/Gly	AroPERFECT Ser/Asp
rep1	1.03591	1.11747	3.59117	8.14277		1.01557	15.0248	0.586521
	0.970869	1.01002	3.60161	8.97792		0.968854	14.1881	0.543709
	1.02532	1.02532	3.52704			1.01557	16.8655	0.646718
rep2	1.06318	1.08881	3.67279	7.95771		0.99671	14.8127	0.482121
	1.01002	1.07449	3.68736	8.76618		0.976929	14.2572	0.523947
	0.957645	0.970869	3.44884	8.16609		1.02636	15.6816	0.505449
rep3	0.985382	1.1372	3.59117	8.26377
	0.964107	1.06016	3.44154	8.51209
	0.987572	1.09614	3.52704	7.67613

## Sheet: Fig. 3h
	Sample
	YFP		YFP-RNAPII CTD
	Wild type	AroPERFECT	Wild type	AroPERFECT
	1.08633	1.29427	2.11846	1.43358
	1.03967	1.14569	1.8038	4.91262
	0.93608	1.12256	0.910448	0.614665
	0.953065	0.833667	1.05722	3.00197
	1.16425	1.06555	1.07975	2.13698
	0.903271	0.931548	1.79304	4.13365
	0.916393	1.03763	1.05292	0.943534
	1.1807	0.747636	1.24946	1.27174
	1.16807	1.09493	1.18462	2.21035
	1.04789	1.11857	0.995462	7.26754
	1.05975	1.07691	6.93007	1.25146
	1.12732	0.938269	0.293242	1.77419
	0.995178	0.977632	0.643101	1.61135
	0.886017	0.85624	1.13962	2.59772
	1.12318	1.13642	1.28541	1.1535
	1.08261	1.07492	0.920287	5.6613
	1.09264	1.0059	1.46175	4.79298
	0.987912	0.989561	1.3268	1.54793
	1.0812	1.10247	0.805855	7.42857
	1.08521	1.18258	2.4375	1.44007
	1.03117	1.22004	1.60221	2.496
	0.977294	1.00351	1.1427	4.30233
	1.07795	1.00078	1.89151	0.868253
	1.09362	0.858303	1.8509	0.951596
	1.07944	0.954761	0.490651	1.90733
	1.07488	1.05236	3.76036	1.37628
	1.14832	0.878998	1.04617	2.64028
	1.09215	0.91803	1.90418	1.70776
	1.20947	1.11636	1.02504	1.49165
	1.19887	1.00654	1.06943	1.71868
	1.08585	1.07147	0.930193	2.56895
	1.03365	0.912853	1.11159	2.46845
	1.05102	0.93911	1.00721	1.00405
	1.10384	0.961494	2.80135	2.8646
	1.11202	0.744326	6.22876	1.54611
	1.17244	1.0471	4.43929	1.41171
	0.944444	1.0205	1.08072	5.99478
	1.09339	1.20274	1.81784	1.81356
	1.18573	1.11965	2.03652	5.74666
	1.27735	0.855457	1.38081	5.42042
	1.09709	0.99191	1.74956	3.04087
	1.11251	1.0526	0.737446	3.56188
	1.04516	1.26299	0.921333	1.44833
	1.0284	1.00292	1.40233	3.99005
	1.0466	1.05004	1.09246	1.42378
	1.23765	1.11765	2.18059	2.27772
	1.04154	1.00387	0.392157	1.50059
	0.922062	1.11227	0.666289	0.860814
	0.823222	0.935316	1.18833	3.34425
	1.01518	0.711156	0.931619	2.13403
	1.12988	1.08206		1.67525
				3.53799
				1.83405

## Sheet: Fig. 4a
	Sample
	empty	Wild type	AroLITE	AroPERFECT IS15	AroPERFECT IS10
rep1	1.04651	11.7503	0.550528	20.563	1.76619
	1.01163	9.84287	0.609951	22.6273	2.4753
	0.930233	11.5477	0.551977	20.563	1.77395
rep2	0.992691	9.91432	0.552528	20.3936	1.6015
	1.02326	11.9601	0.541734	20.1827	1.47892
	1.05959	10.1823	0.566395	20.3646	1.6318
rep3			0.629484		2.61139
			0.778601		0.336993
					4.75229

[truncated: 33 more sheets: Fig. 4c, Fig. 4d, Fig. 4f, Fig. 4g, Fig. 5a, Fig. 5c, Fig. 5l, Fig. 6b, Fig. 6e, Fig. 6f, Fig. 7a, Fig. 7d, Extended Data Fig. 2d, Extended Data Fig. 2e, Extended Data Fig. 2i, Extended Data Fig. 2j, Extended Data Fig. 2k, Extended Data Fig. 2l, Extended Data Fig. 2m, Extended Data Fig. 4d …]
